# Supplementary material for: Semliki Forest Virus (SFV) Self-Amplifying RNA Delivered to J774A.1 Macrophage Lineage by Its Association with a Purified Recombinant SFV Capsid Protein
Source: Int J Mol Sci. 2024 Jul 18;25(14):7859. doi: 10.3390/ijms25147859 (PMC11276834; doi:10.3390/ijms25147859)
Supplement: Supplementary file 1 [file ijms-25-07859-s001.zip]

Archive with 1 entries (1 files):
- ijms-3001526-supplementary.pdf
